# Supplementary material for: Anti-S and Anti-N Antibody Responses of COVID-19 Vaccine Recipients
Source: Vaccines (Basel). 2023 Aug 22;11(9):1398. doi: 10.3390/vaccines11091398 (PMC10537031; doi:10.3390/vaccines11091398)
Supplement: Supplementary file 1 [file vaccines-11-01398-s001.zip]

Archive with 1 entries (1 files):
- vaccines-2498127-supplementary.xlsx
