# Supplementary material for: Anti-S and Anti-N Antibody Responses of COVID-19 Vaccine Recipients
Source: Vaccines (Basel). 2023 Aug 22;11(9):1398. doi: 10.3390/vaccines11091398 (PMC10537031; doi:10.3390/vaccines11091398)
Supplement: Supplementary file 1 [file vaccines-11-01398-s001.zip › vaccines-2498127-supplementary.xlsx]

## Sheet: Form Responses 1
Coding_number	Date_of_last_vaccine_dose	Antibodies_test_date	Duration_first_dose	Duration_second_dose	Duration_thrid_dose	Duration_Last_dose	Age_groups	Gender	BMI	Smoking	Chronic_diseases	DM	HTN	Cardiac	Thyroid	Asthma	Hyperlipidemia	Others	COVID-19_Infections	Timing_of_last_infections	COVID-19_PCR_Confirmation	Number_Vaccine_doses	First_dose	Second_dose	Thrid_dose	AntiS_IgG_titer	AntiS_IgG_BAU	AntiS_IgG_results	AntiN_IgG_titer	AntiN_IgG_results	AntiN_IgM_titer	AntiN_IgM_results
1	2021-10-01	2022-09-27	613	600		361	4	1	3	2	1	1	1	2	2	2	2	2	0	0	0	3	1	1	2	37.2	758.136	1	14.4	1	0.36	2
2	2021-02-04	2022-09-27	622	600	395	600	3	2	3	2	1	2	2	2	2	2	2	1	0	0	0	3	1	1	2	18.7	381.106	1
3	2022-05-01	2022-09-27	616	594	508	149	4	1	3	2	1	2	1	2	2	2	2	1	0	0	0	3	1	1	2	35.8	729.604	1	18.4	1	1.53	1
4	2021-02-15	2022-09-27	610	589		589	2	2	2	2	2	2	2	2	2	2	2	2	0	0	0	2	1	1		20.04	408.415	1	12.7	1	1.14	1
5	2021-05-01	2022-09-27	614	590		514	4	1	3	2	1	1	2	2	2	2	2	2	0	0	0	3	2	2	2	3.4	69.292	1	1.28	1	0.8	2
6	10/2/2021	2022-09-27	616	594		594	2	1	3	1	2	2	2	2	2	2	2	2	3	1	1	2	1	1		15.6	317.928	1	18.7	1	0.04	2
7	27/12/2021	2022-09-27	293	274		274	3	2	3	2	2	2	2	2	2	2	2	2	3	1	1	2	2	2		10.75	219.085	1	12	1	0.7	2
8	30/3/2021	2022-09-27	567	546		546	2	1	3	2	1	2	2	2	2	1	2	2	1	1	1	2	2	2		34.6	705.148	1	0.04	2	0.3	2
9	27/12/2021	2022-09-27	303	274		274	3	1	2	2	2	2	2	2	2	2	2	2	0	0	0	2	2	2		11.6	236.408	1	0.4	2	0.3	2
10	29/7/2021	2022-09-27	446	425		425	2	1	3	1	2	2	2	2	2	2	2	2	0	0	0	2	1	1		1.01	20.5838	1	0.2	2	0.6	2
11	1/2/2022	2022-09-27	553	457		238	2	1	2	1	2	2	2	2	2	2	2	2	0	0	0	3	5	5	2	11.6	236.408	1	0.01	2	0.4	2
12	21/2/2022	2022-09-27	497	454		218	4	1	3	2	1	2	1	1	2	1	1	1	3	1	1	3	2	2	2	36.3	739.794	1	14.4	1	0.2	2
13	13/11/2021	2022-09-27	374	318		318	2	1	2	1	2	2	2	2	2	2	2	2	0	0	0	2	2	2		25.4	517.652	1	0.01	2	0.35	2
14	28/6/2021	2022-09-27	477	456		456	2	1	4	1	2	2	2	2	2	2	2	2	0	0	0	2	1	1		9.6	195.648	1	6.7	1	0.02	2
15	2021-10-20	2022-09-27	366	342		342	2	2	4	1	2	2	2	2	2	2	2	2	0	0	0	2	2	2		21.4	436.132	1	11	1	0.37	2
16	3/5/2021	2022-09-27	533	512		512	2	1	2	1	2	2	2	2	2	2	2	2	1	1	1	2	1	1		14.6	297.548	1	12.6	1	0.4	2
17	12/2/2022	2022-09-27	249	227	621	227	2	2	3	2	1	2	2	2	1	2	2	2	1	1	1	2	2	2		12.7	258.826	1	0.02	2	0.24	2
18	17/8/2021	2022-09-27	428	406		406	3	2	2	2	1	1	2	2	2	2	2	2	0	0	0	2	2	2		17.7	360.726	1	15	1	1.4	1
19	18/10/2021	2022-09-27	391	344		344	1	1	1	1	2	2	2	2	2	2	2	2	0	0	0	2	2	2		31	631.78	1	15	1	0.32	2
20	9/9/2021	2022-10-05	413	391	293	391	1	1	1	1	2	2	2	2	2	2	2	2	0	0	0	2	2	2		34.2	696.996	1	1.04	1	0.11	2
21	17/2/2022	2022-09-27	450	428		222	2	1	1	1	2	2	2	2	2	2	2	2	1	2	1	3	1	1	2	18.4	374.992	1	9.2	1	0.34	2
22	2021-05-10	2022-10-05			213	513	2	2	2	2	2	2	2	2	2	2	2	2	1	2	1	2	2	2		26.3	535.994	1
23	24/11/2021	2022-09-27	533	512	242	307	3	2	4	2	1	1	2	2	2	2	2	1	0	0	0	3	1	1	1	12.6	256.788	1
24	11/8/2021	2022-09-27	454	412	298	412	3	1	2	2	2	2	2	2	2	2	2	2	0	0	0	2	2	2		21	427.98	1	0.03	2	0.3	2
25	23/2/2022	2022-09-27	259	216		216	1	1	2	1	2	2	2	2	2	2	2	2	0	0	0	2	2	2		27.2	554.336	1	18.1	1	0.64	2
26	2022-01-11	2022-09-27	533	511	208	259	3	1	3	1	2	2	2	2	2	2	2	2	0	0	0	3	1	1	2	18.9	385.182	1	11.2	1	0.32	2
27	2021-11-13	2022-09-27	378	318		318	2	1	3	1	2	2	2	2	2	2	2	2	0	0	0	2	2	2		20	407.6	1	0.02	2	0.24	2
28	2021-12-30	2022-09-27	293	271		271	2	1	3	1	2	2	2	2	2	2	2	2	0	0	0	2	2	2		23.7	483.006	1	10.4	1	0.33	2
29	2021-06-20	2022-10-05	555	472		472	3	1	4	2	2	2	2	2	2	2	2	2	0	0	0	2	5	5		25.5	519.69	1	22	1	0.66	2
30	2021-08-16	2022-09-27	444	407		407	3	2	4	1	2	2	2	2	2	2	2	2	2	1	1	2	2	2		29.9	609.362	1	6	1	0.99	2
31	2021-11-13	2022-09-27	342	318		318	2	1	2	1	2	2	2	2	2	2	2	2	0	0	0	2	2	2		8.2	167.116	1	0.01	2	0.48	2
32	2021-09-14	2022-09-27	400	378	481	378	2	1	2	1	2	2	2	2	2	2	2	2	0	0	0	2	2	2		24.7	503.386	1	0.07	2	0.26	2
33	2021-07-08	2022-09-27	467	446		446	2	2	4	2	1	1	1	2	2	2	1	1	2	1	2	2	1	1		25	509.5	1	18.1	1	0.08	2
34	2021-07-05	2022-09-27	491	449		449	2	1	4	1	2	2	2	2	2	2	2	2	0	0	0	2	2	2		37.8	770.364	1	8.8	1	0.41	2
35	2021-06-27	2022-09-27	553	457		457	4	2	2	2	1	2	2	2	1	2	2	2	0	0	0	2	5	5		8.6	175.268	1	0.19	2	0.22	2
36	2021-08-15	2022-09-27	430	408		408	2	2	2	1	2	2	2	2	2	2	2	2	2	1	1	2	2	2		33.4	680.692	1	17.9	1	0.3	2
37	2021-05-26	2022-09-27	532	489		489	2	2	4	1	2	2	2	2	2	2	2	2	2	1	1	2	2	2		37.8	770.364	1	23.6	1	0.67	2
38	2021-05-23	2022-09-27	513	492		492	2	2	4	2	2	2	2	2	2	2	2	2	1	1	1	2	1	1		19.2	391.296	1	7.6	1	0.23	2
39	2021-12-24	2022-09-27	561	477	335	277	3	2	3	1	2	2	2	2	2	2	2	2	1	2	1	3	5	5	2	24.9	507.462	1	0.14	2	0.74	2
40	2021-06-15	2022-09-27	511	469	269	469	2	2	2	2	1	2	2	2	1	1	2	2	0	0	0	2	2	2		9.7	197.686	1	0.13	2	0.77	2
41	2021-06-16	2022-09-27	492	468		468	2	2	2	1	2	2	2	2	2	2	2	2	0	0	0	2	1	1		13.98	284.912	1	2.4	1	0.57	2
42	2021-08-23	2022-09-27	421	400		400	2	2	2	2	2	2	2	2	2	2	2	2	2	1	2	2	1	1		30.9	629.742	1	17.1	1	0.23	2
43	2021-06-27	2022-09-27	479	457		457	3	1	3	2	2	2	2	2	2	2	2	2	0	0	0	2	1	1		29.6	603.248	1	6.8	1	0.6	2
44	2021-05-23	2022-09-27	513	492		492	2	1	3	1	2	2	2	2	2	2	2	2	0	0	0	2	1	1		15.2	309.776	1	18.9	1	0.08	2
45	2021-04-01	2022-10-05	573	552	67	552	3	2	3	2	1	1	2	2	2	2	2	2	2	1	2	2	2	2		27.56	561.673	1	17.4	1	0.23	2
46	2021-08-01	2022-10-05	491	430		430	3	1	3	1	2	2	2	2	2	2	2	2	1	2	1	2	2	2		12.2	248.636	1	11.7	1	0.07	2
47	2021-08-01	2022-10-05	447	430		430	2	2	2	2	2	2	2	2	2	2	2	2	0	0	0	2	2	2		22.9	466.702	1	7.64	1	0.37	2
48	2021-08-24	2022-10-05	429	407		407	3	2	4	1	1	1	1	2	2	2	1	2	0	0	0	2	2	2		0.6	12.228	2	0.01	2	0.69	2
49	2021-05-03	2022-10-05	541	520		520	3	1	4	2	1	1	2	2	2	2	2	2	1	1	1	2	1	1		34.4	701.072	1	22	1	0.38	2
50	2021-07-17	2022-10-05	486	445		445	3	1	3	2	1	1	1	1	2	2	2	2	1	1	2	2	2	2		36.6	745.908	1	17.8	1	0.07	2
51	2020-11-01	2022-10-05	734	703		703	3	2	4	2	1	2	2	2	1	2	2	2	2	2	1	2	1	1		6.7	136.546	1	12.2	1	0.18	2
52	2022-01-15	2022-10-05	286	263		263	3	2	3	2	1	2	2	2	2	2	2	1	1	1	1	2	1	1		1.65	33.627	1	4.7	1	0.26	2
53	2021-10-27	2022-10-05	364	343		343	1	1	4	1	2	2	2	2	2	2	2	2	2	2	1	2	2	2		25	509.5	1	6.3	1	0.2	2
54	2021-05-02	2022-10-05	545	521		521	3	1	2	1	1	2	1	1	2	2	1	2	1	1	1	2	1	1		18.1	368.878	1	15.9	1	0.25	2
55	2021-06-23	2022-10-05	505	469		469	2	2	3	2	2	2	2	2	2	2	2	2	2	1	1	2	2	2		21.4	436.132	1	14.1	1	0.8	2
56	2021-09-10	2022-10-05	583	564		390	4	2	3	2	1	1	1	2	2	2	2	2	1	1	1	3	2	2	2	34.5	703.11	1	13.5	1	0.2	2
57	2021-12-28	2022-10-05	307	281	375	281	2	2	2	2	1	2	2	2	2	1	2	2	0	0	0	2	1	2		12.1	246.598	1	0.85	2	0.39	2
58	2021-07-13	2022-10-05	486	449		449	2	2	2	2	2	2	2	2	2	2	2	2	0	0	0	2	2	2		27.4	558.412	1	4.61	1	0.25	2
59	2021-07-15	2022-10-05	461	447		447	4	1	2	2	1	2	1	1	2	2	1	1	0	0	0	2	2	2		36.36	741.017	1	22.3	1	0.3	2
60	2021-07-28	2022-09-27	451	426		426	2	1	2	1	2	2	2	2	2	2	2	2	0	0	0	2	1	1		8.1	165.078	1	3.24	1	0.4	2
61	2021-02-25	2022-09-27	505	463		579	3	1	3	2	1	1	2	2	2	2	2	2	0	0	0	3	2	2	2	28.4	578.792	1	1.58	1	0.21	2
62	2021-01-31	2022-09-27	270	604	573	604	4	2	2	2	1	2	1	1	2	2	2	1	0	0	0	2	2	2		31	631.78	1	4.1	1	0.47	2
63	2022-01-01	2022-10-05	461	447		277	4	1	4	2	1	1	2	1	2	2	2	2	0	0	0	3	2	2	2	17.2	350.536	1	4.4	1	0.38	2
64	2022-03-23	2022-10-05	219	196	263	196	1	2	4	2	2	2	2	2	2	2	2	2	0	0	0	2	1	2		11.7	238.446	1	5.8	1	0.4	2
65	2022-01-01	2022-10-05	277	277		277	4	1	2	2	1	1	2	1	2	2	2	2	0	0	0	2	2	2		23.9	487.082	1	9.6	1	0.4	2
66	2022-06-06	2022-10-05	277	121		121	3	2	4	1	1	2	2	2	2	2	2	1	0	0	0	2	1	1		23	468.74	1	19.6	1	1.07	1
67	2022-07-07	2022-10-05	277	90		90	3	1	3	1	1	1	1	2	2	2	2	1	2	1	1	2	1	1		20.8	423.904	1	12.5	1	0.07	2
68	2022-05-05	2022-10-05	277	153		153	2	1	2	1	1	2	2	2	2	2	2	1	2	1	1	2	2	2		12	244.56	1	0.44	2	0.18	2
69	2022-06-06	2022-10-05	277	121		121	4	1	3	2	1	2	2	1	2	2	2	2	0	0	0	2	2	2		34	692.92	1	15.7	1	1.5	1
70	2022-06-01	2022-10-05	306	126		126	2	1	4	2	1	2	1	2	2	2	2	2	0	0	0	2	1	1		9.16	186.681	1	6.2	1	0.3	2
71	2022-06-06	2022-10-05	277	121		121	3	2	4	2	1	2	1	2	2	2	1	2	0	0	0	2	1	1		14.4	293.472	1	17.9	1	0.51	2
72	2022-06-06	2022-10-05	642	121		121	3	2	3	2	1	2	1	2	2	2	2	2	1	1	1	2	5	5		15.9	324.042	1	6.8	1	3.5	1
73	2021-08-08	2022-10-05	454	423		423	3	2	3	2	1	2	1	1	1	2	2	1	0	0	0	2	1	1		6.2	126.356	1	8.6	1	0.17	2
74	2021-12-02	2022-10-05	430	307		307	2	2	3	2	1	2	2	2	1	2	2	2	1	2	1	2	2	2		29.5	601.21	1	17.3	1	0.72	2
75	2021-06-06	2022-10-05	642	486		486	1	2	2	2	2	2	2	2	2	2	2	2	1	1	1	2	2	2		35.8	729.604	1	1.14	1	0.2	2
76	2022-02-19	2022-09-27	327	220		220	1	1	3	2	2	2	2	2	2	2	2	2	0	0	0	2	2	2		20.3	413.714	1	2.68	1	0.2	2
77	2022-01-29	2022-09-27	265	241		241	2	2	2	1	2	2	2	2	2	2	2	2	3	1	2	2	2	2		24.3	495.234	1	11.8	1	0.2	2
78	2021-10-03	2022-09-27	477	359		359	2	2	2	1	2	2	2	2	2	2	2	2	2	1	1	2	1	1		26.11	532.122	1	17.7	1	0.4	2
79	2021-06-20	2022-09-27	485	464		464	2	1	2	1	2	2	2	2	2	2	2	2	1	1	1	2	1	1		17.6	358.688	1	16.6	1	0.36	2
80	2021-06-23	2022-10-05	490	469		469	3	1	3	1	1	2	2	2	1	2	2	2	0	0	0	2	1	1		7.38	150.404	1	11.2	1	0.77	2
81	2021-06-23	2022-09-27	482	461		461	3	2	4	2	1	2	2	2	1	2	1	2	1	0	0	2	1	1		7.3	148.774	1	18.3	1	0.2	2
82	2021-09-30	2022-09-27	384	362		362	2	2	1	2	2	2	2	2	2	2	2	2	0	1	2	2	1	1		31.8	648.084	1	18.3	1	0.2	2
83	2021-08-22	2022-10-05	431	409		409	2	2	2	2	2	2	2	2	2	2	2	2	1	1	1	2	2	2		26.6	542.108	1	12.5	1	0.64	2
84	2021-06-23	2022-10-05	490	469		469	2	1	3	1	2	2	2	2	2	2	2	2	0	0	0	2	1	1		27.2	554.336	1	24.7	1	0.09	2
85	2021-11-01	2022-09-27	621	597		330	3	1	4	2	1	2	2	1	2	2	2	2	1	1	1	3	1	1	2	32.11	654.402	1	18.9	1	0.7	2
86	2021-07-18	2022-10-05	465	444		444	4	1	4	2	1	2	1	2	2	2	2	2	0	0	0	2	1	1		0.74	15.0812	2	16.4	1	2.6	1
87	2021-06-17	2022-10-05	500	475		475	4	1	4	2	1	2	2	2	2	1	2	2	0	0	0	2	1	1		30.99	631.576	1	15.7	1	2.43	1
88	2021-10-10	2022-10-05	506	464		360	3	2	4	2	1	1	2	2	1	2	2	1	0	0	0	3	2	2	2	35.09	715.134	1	20.1	1	0.6	2
89	2021-06-06	2022-10-05	548	486	350	486	4	2	3	2	1	1	2	2	1	2	2	2	0	0	0	2	2	2		18.63	379.679	1	5.3	1	0.84	2
90	2021-08-22	2022-10-05	549	518		409	4	2	3	2	1	2	2	2	1	2	2	1	0	0	0	3	2	2	2	17.5	356.65	1	9.7	1	0.14	2
91	2021-09-01	2022-10-05	484	399	399	399	2	2	3	2	2	2	2	2	2	2	2	2	2	1	1	2	2	2		32.58	663.98	1	17.7	1	0.48	2
92	2021-07-20	2022-10-05	552	442		442	2	2	4	2	1	2	2	2	1	2	2	2	0	0	0	2	2	2		20.04	408.415	1	0.01	2	0.83	2
93	2021-01-01	2022-10-05	694	642		642	3	1	4	1	1	1	1	2	2	2	2	1	0	0	0	2	2	2		28.22	575.124	1	3.7	1	0.7	2
94	2021-04-01	2022-10-05	581	552		552	2	2	3	2	2	2	2	2	2	2	2	2	0	0	0	2	2	2		31.68	645.638	1	16.6	1	0.43	2
95	2021-12-01	2022-10-05	308			308	3	2	2	2	1	2	1	2	2	2	2	2	2	1	1	1	1			20.3	413.714	1	11.9	1	1.03	1
96	2021-08-02	2022-10-05	583	429		429	3	2	3	2	2	2	2	2	2	2	2	2	1	2	1	2	2	2		27.7	564.526	1	11.4	1	0.6	2
97	2020-09-09	2022-10-05	788	756		756	4	1	3	2	1	2	1	2	2	2	2	2	1	1	1	2	5	5		33.19	676.412	1	25.5	1	0.24	2
98	2020-12-30	2022-10-05	764	644		644	4	1	4	2	1	1	1	2	2	2	2	2	0	0	0	2	1	1		14.89	303.458	1	7.34	1	0.15	2
99	2020-12-05	2022-10-05	820	669		669	3	2	4	2	2	2	2	2	2	2	2	2	1	1	1	2	5	5		23.16	472.001	1	0.34	2	0.31	2
100	2021-11-10	2022-10-05	581	550		329	3	1	4	2	1	1	1	2	2	2	2	2	0	0	0	3	2	2	2	36.01	733.884	1	15.2	1	0.78	2
101	2021-12-01	2022-10-05	369	308	319	308	2	1	2	1	1	2	1	2	2	2	2	2	1	1	1	2	2	2		16.31	332.398	1	12.9	1	0.4	2
102	2021-12-10	2022-10-05	581	426		299	4	1	4	2	1	1	1	2	2	2	2	2	1	1	1	3	2	2	2	36.2	737.756	1	15.3	1	0.16	2
103	2021-06-05	2022-10-05	583	487	289	487	3	2	4	2	1	2	2	2	2	1	2	2	0	0	0	2	1	1		27.3	556.374	1	16.6	1	0.6	2
104	2021-05-30	2022-10-05	513	493		493	2	2	3	2	1	2	2	1	2	2	2	2	0	0	0	2	2	2		3.87	78.8706	1	0.58	2	0.7	2
105	2021-10-03	2022-10-05	389	367		367	3	2	4	2	1	1	1	1	1	2	2	1	1	2	1	2	1	1		6.8	138.584	1	2.7	1	0.33	2
106	2021-04-15	2022-10-05	574	538		538	3	2	4	2	1	2	2	2	1	2	2	2	0	0	0	2	2	2					0.01	2	0.39	2
107	2021-07-10	2022-10-05	633	452		452	2	2	2	1	1	2	2	2	1	2	2	2	1	2	1	2	1	1		2.6	52.988	1	11.7	1	0.39	2
108	2021-09-18	2022-10-05	446	382		382	2	2	2	1	2	2	2	2	2	2	2	2	0	0	0	2	2	2		28.3	576.754	1	18.4	1	0.28	2
109	2022-01-16	2022-10-05	452	360		262	2	2	2	2	1	1	2	2	2	2	2	2	1	2	1	3	2	2	2	23.8	485.044	1	18	1	0.13	2
110	2021-09-03	2022-10-05	581	397	252	397	3	2	3	2	2	2	2	2	2	2	2	2	1	2	1	2	5	5		20.8	423.904	1	12.9	1	2.2	1
111	2021-06-10	2022-10-05	543	482		482	3	1	3	2	2	2	2	2	2	2	2	2	0	0	0	2	1	1		6.87	140.011	1	17.5	1	0.4	2
112	2022-02-10	2022-10-05	329	237		237	3	2	4	2	1	2	1	2	1	2	2	2	2	1	1	2	2	2		28.6	582.868	1	6.2	1	0.7	2
113	2022-01-10	2022-10-05	299	268		268	3	2	3	2	1	2	2	2	1	2	2	2	1	2	1	2	2	2		17.6	358.688	1	12.9	1	0.41	2
114	2022-03-31	2022-10-05	520	499		188	3	1	3	1	1	2	2	1	2	2	2	2	0	0	0	3	1	1	2	14.78	301.216	1	2	1	0.4	2
115	2021-12-01	2022-10-05	611	597	178	308	4	1	3	2	1	2	1	1	1	2	1	1	1	1	1	3	2	2	2	31.6	644.008	1	28.8	1	0.46	2
116	2021-08-15	2022-10-05	430	416		416	2	1	2	2	2	2	2	2	2	2	2	2	0	0	0	2	2	2		24	489.12	1	0.01	2	0.4	2
117	2021-03-19	2022-10-05	579	565		565	4	1	3	1	1	2	1	1	2	2	1	1	0	0	0	2	2	2		14.89	303.458	1	14.3	1	0.3	2
118	2021-06-20	2022-10-05	487	472		472	3	1	3	2	1	1	1	1	2	2	1	2	1	2	1	2	1	1		21.4	436.132	1	11.9	1	0.22	2
119	2021-06-15	2022-10-05	491	477		477	3	2	3	2	1	2	2	2	2	1	2	2	0	0	0	2	2	2		14	285.32	1	10.1	1	0.5	2
120	2021-03-24	2022-10-05	574	560		560	3	2	4	2	1	2	2	2	1	2	2	2	0	0	0	2	1	1		4.25	86.615	1	2.46	1
121	2021-04-30	2022-10-05	538	523		523	3	2	4	2	2	2	2	2	2	2	2	2	0	0	0	2	1	1		4.18	85.1884	1	12	1	0.1	2
122	2021-09-15	2022-10-05	399	385		385	4	2	2	2	1	2	1	2	2	2	2	2	1	2	1	2	2	2		27.03	550.871	1	8.1	1	0.21	2
123	2021-09-13	2022-10-05	477	387		387	2	1	2	1	1	2	2	2	2	1	2	2	0	0	0	2	2	2		31.31	638.098	1	10.5	1	0.06	2
124	2021-08-02	2022-10-05	521	429		429	2	1	3	1	1	1	2	1	2	2	2	2	0	0	0	2	2	2		23.34	475.669	1	0.05	2	0.3	2
125	2021-09-10	2022-10-05	482	390		390	3	1	3	1	1	1	2	2	2	2	2	2	0	0	0	2	2	2		11.47	233.759	1	5.77	1	0.99	2
126	2021-05-20	2022-10-05	517	503		503	3	1	3	1	1	2	1	2	2	2	2	2	1	1	1	2	1	1		0.5	10.19	2	4.3	1	2.1	1
127	2021-11-19	2022-10-05	547	525		320	3	2	3	1	1	1	1	1	2	2	1	1	0	0	0	3	1	1	2	11	224.18	1	0.01	2	0.21	2
128	2021-10-10	2022-10-05	461	440	311	360	4	1	2	2	1	1	2	2	2	2	1	2	2	1	1	3	1	1	1	11.42	232.74	1	16.1	1	0.3	2
129	2021-06-28	2022-10-05	506	464	351	464	3	2	3	1	1	1	2	2	2	2	2	2	0	0	0	2	2	2		25.9	527.842	1	20.6	1	0.19	2
130	2021-02-15	2022-10-05	611	597		597	2	2	3	2	2	2	2	2	2	2	2	2	0	0	0	2	2	2		8.54	174.045	1	0.02	2	0.37	2
131	2021-07-28	2022-11-02	544	462		462	2	2	4	2	2	2	2	2	2	2	2	2	0	0	0	2	2	2		22.6	460.588	1	17.9	1	0.4	2
132	2021-03-10	2022-11-02	666	602		602	2	1	2	1	2	2	2	2	2	2	2	2	0	0	0	2	2	2		31.4	639.932	1	5.9	1	0.68	2
133	2022-05-18	2022-10-05	547	140		140	3	2	4	2	1	2	2	2	1	2	2	2	1	1	1	2	1	1		19.6	399.448	1	4	1	0.2	2
134	2021-07-08	2022-10-05	627	579		454	3	1	2	1	2	2	2	2	2	2	2	2	1	1	2	3	2	2	2	31.11	634.022	1	0.01	2	0.15	2
135	2021-03-05	2022-10-05	605	549	446	579	2	2	4	2	2	2	2	2	2	2	2	2	0	0	0	2	2	2		11.52	234.778	1	7.41	1	0.29	2
136	2021-04-04	2022-10-05	488	548		549	3	1	3	2	1	2	1	2	2	2	2	2	1	1	1	2	1	2		22.5	458.55	1	6.28	1	0.41	2
137	2021-04-05	2022-10-05	637	578		548	3	1	3	1	1	1	2	2	1	2	2	2	2	2	2	2	2	2		26.3	535.994	1	0.01	2	0.41	2
138	2021-05-06	2022-10-05	640	610		517	3	2	4	2	1	1	1	2	2	1	1	1	0	0	0	3	1	1	1	11.2	228.256	1	14.7	1	0.27	2
139	2021-12-01	2022-10-05	369	328	509	308	4	2	3	2	1	2	2	2	2	2	2	1	3	1	1	3	1	1	1	24.3	495.234	1	17.5	1	0.28	2
140	2021-09-25	2022-10-05	475	424	300	375	2	2	2	2	1	2	2	2	2	2	2	1	1	2	1	3	1	1	2	6.09	124.114	1	0.03	2	0.23	2
141	2021-06-19	2022-10-05	494	473	367	473	2	2	2	2	1	2	2	2	1	2	2	1	0	0	0	2	1	1		14.9	303.662	1	13.7	1	0.31	2
142	2021-06-20	2022-11-02	519	500		500	3	2	2	1	1	2	2	2	2	1	2	1	0	0	0	2	1	1		0.001	0.02038	2	0.4	2	0.3	2
143	2021-04-05	2022-11-02	638	611		576	3	1	4	2	2	2	2	2	2	2	2	2	1	2	1	3	5	2	2	33.8	688.844	1	3.9	1	0.7	2
144	2021-03-14	2022-11-02	598		540	598	4	2	2	2	1	2	2	2	2	2	2	1	0	0	0	1	2			0.06	1.2228	2	7.55	1	0.41	2
145	2021-02-02	2022-11-02	591	397		638	4	2	4	1	1	1	1	2	1	2	1	1	4	1	1	4	2	2	2	25	509.5	1	14.5	1	0.2	2
146	2021-02-11	2022-10-30	640	626	602	626	3	1	3	1	2	2	2	2	2	2	2	2	1	1	1	2	1	1		5.66	115.351	1	11.6	1	0.1	2
147	2021-07-25	2022-10-05	527	437		437	2	1	3	1	2	2	2	2	2	2	2	2	1	2	1	2	5	5		5.49	111.886	1	0.01	2	0.2	2
148	2021-07-14	2022-10-05	412	448		448	2	1	3	1	2	2	2	2	2	2	2	2	0	0	0	2	2	2		14.68	299.178	1	3.14	1	0.37	2
149	2021-12-15	2022-10-30	531	488		319	2	2	4	2	1	2	2	2	1	2	2	2	1	1	1	3	2	2	2	30.2	615.476	1	3.14	1	0.37	2
150	2021-03-18	2022-11-02			287	594	2	1	2	1	2	2	2	2	2	2	2	2	1	1	1	2	2	2					0.08	2	0.65	2
151	2021-06-19	2022-11-02	522	501		501	3	1	3	1	2	2	2	2	2	2	2	2	0	0	0	2	1	1		13.44	273.907	1	12.6	1	0.3	2
152	2021-08-22	2022-11-02	459	437		437	3	1	4	1	1	2	1	2	2	2	2	2	1	1	1	2	2	2		27.9	568.602	1	18.7	1	0.3	2
153	2022-06-26	2022-11-02	482	455		129	2	1	3	2	2	2	2	2	2	2	2	2	1	1	2	3	1	1	1	3.94	80.2972	1	1.2	1	0.3	2
154	2021-12-08	2022-11-02	567	546	95	329	3	1	4	1	2	2	2	2	2	2	2	2	1	1	1	3	1	1	1	15.9	324.042	1	13.2	1	0.28	2
155	2021-12-08	2022-11-02	567	546	295	329	3	1	4	1	2	2	2	2	2	2	2	2	0	0	0	3	1	1	1	13.3	271.054	1	0.6	2	0.28	2
156	2021-08-14	2022-09-27	444	409	295	409	1	1	3	1	2	2	2	2	2	2	2	2	0	0	0	2	2	2		15.2	309.776	1	0.03	2	0.35	2
157	2020-06-01	2022-10-05	944	856		856	4	1	2	1	1	1	1	1	2	2	2	2	0	0	0	3	1	1	2	23.5	478.93	1	5.1	1	0.5	2
158	2021-07-05	2022-10-05	472	457	264	457	2	1	3	2	2	2	2	2	2	2	2	2	2	1	1	2	1	1		20.4	415.752	1	7.6	1	0.17	2
159	2022-01-20	2022-10-05	569	477		258	3	2	4	1	1	2	1	2	2	2	2	2	0	0	0	3	5	5	2	15.9	324.042	1	0.43	2	0.31	2
160	2021-08-05	2022-10-05	518	426	255	426	3	2	2	2	1	1	2	2	1	2	2	2	0	0	0	2	2	2		34.1	694.958	1	20	1	0.48	2
161	2022-01-05	2022-10-05	334	273		273	3	2	2	1	1	2	2	2	1	2	2	1	0	0	0	2	2	2		27.3	556.374	1	14.2	1	0.58	2
162	2021-08-05	2022-11-02	546	454		454	3	2	3	2	2	2	2	2	2	2	2	2	1	2	1	2	2	2		28.7	584.906	1	7.88	1	0.54	2
163	2021-07-04	2022-10-05	549	458		458	4	1	3	1	1	2	2	1	2	1	1	2	0	0	0	2	5	5		10.8	220.104	1	0.55	2	0.44	2
164	2021-06-15	2022-10-30	594	502		502	3	2	4	2	1	1	1	2	2	2	2	1	2	1	1	2	5	5		26.6	542.108	1	15.6	1	0.19	2
165	2021-04-27	2022-10-30	572	551		551	3	2	2	2	1	2	2	1	2	2	2	1	1	1	1	2	1	1		14.1	287.358	1	3.3	1	0.09	2
166	2021-09-30	2022-11-02	421	398		398	3	2	2	2	1	2	2	1	2	2	2	2	0	0	0	2	2	2		27.5	560.45	1	12.1	1	0.2	2
167	2021-12-05	2022-10-30	604	512	321	329	4	2	3	2	1	1	1	1	2	2	1	2	0	0	0	3	2	2	2	38.2	778.516	1	13.3	1	0.23	2
168	2021-06-05	2022-10-05	518	487	301	487	4	1	4	2	1	2	1	2	2	2	2	2	0	0	0	2	1	1		7.04	143.475	1	7.3	1	0.43	2
169	2021-02-28	2022-10-05	607	584		584	4	2	2	1	1	1	1	2	2	2	2	2	0	0	0	2	2	2		36.1	735.718	1	19.8	1	0.38	2
170	2021-06-05	2022-10-05	518	487		487	3	1	3	1	1	2	1	2	2	2	2	2	0	0	0	2	1	1		7.52	153.258	1	18.6	1	0.5	2
171	2021-09-05	2022-11-02	607	423		423	3	1	3	1	2	2	2	2	2	2	2	2	1	1	1	2	5	2		19.6	399.448	1	13.9	1	0.2	2
172	2021-10-20	2022-10-05	442	350		350	2	2	3	2	2	2	2	2	2	2	2	2	1	2	1	2	2	2		15.03	306.311	1	4.2	1	0.62	2
173	2021-06-28	2022-10-05	488	464		464	1	1	2	2	2	2	2	2	2	2	2	2	0	0	0	2	1	1		5.64	114.943	1	11.2	1	0.2	2
174	2022-01-06	2022-10-05	294	272		272	3	1	4	2	1	2	2	1	2	2	1	1	0	0	0	2	1	1		0.3	6.114	2	0.03	2	0.37	2
175	2021-11-17	2022-10-05	344	322		322	2	2	3	1	2	2	2	2	2	2	2	2	1	2	2	2	1	1		18.1	368.878	1	11.6	1	0.27	2
176	2021-08-14	2022-10-05	440	417		417	2	2	2	2	1	2	2	2	2	2	2	1	3	1	1	2	2	2		27.1	552.298	1	9.9	1	0.32	2
177	2021-08-04	2022-10-05	462	427		427	4	1	2	2	1	2	2	1	2	2	2	2	0	0	0	2	2	2		33.7	686.806	1	1.05	1	1.14	1
178	2021-12-01	2022-10-05	577	556		308	2	1	2	1	2	2	2	2	2	2	2	2	1	1	1	3	2	2	2	25.65	522.747	1	0.13	2	0.4	2
179	2021-08-06	2022-10-05	510	425	305	425	3	2	4	2	2	2	2	2	2	2	2	2	1	1	1	2	1	1		32.02	652.568	1	9.6	1	0.94	2
180	2021-03-28	2022-10-05	581	556		556	2	2	3	2	1	2	1	2	2	2	2	2	1	2	1	2	1	1		29.6	603.248	1	18	1	0.62	2
181	2021-05-31	2022-10-05	553	492		492	4	1	3	2	1	1	2	2	2	2	1	2	2	1	1	2	2	2		16.2	330.156	1	17.3	1	0.45	2
182	2021-08-08	2022-10-05	602	574		423	4	2	4	1	1	2	1	2	2	2	1	2	0	0	0	3	2	2	2	30.2	615.476	1	15.5	1	0.18	2
183	2021-05-24	2022-10-05	520	499	421	499	3	2	4	2	1	1	1	2	2	2	1	2	1	1	1	2	1	1		20.78	423.496	1	13.1	1	0.23	2
184	2021-02-01	2022-10-05	642	611		611	1	2	3	2	1	2	2	2	1	2	2	2	1	2	1	2	1	1		7.98	162.632	1	2.39	1	0.3	2
185	2021-11-21	2022-11-02	476			346	3	2	3	1	2	2	2	2	2	2	2	2	0	0	0	2	5	1		6.7	136.546	1	0.66	2	0.19	2
186	2021-11-10	2022-11-02	577	553		357	3	1	4	2	1	1	1	2	2	2	2	2	4	1	1	3	1	1	2	29.9	609.362	1	12.6	1	0.21	2
187	2021-03-28	2022-10-05	579	556	327	556	4	2	4	2	1	1	1	1	2	2	1	2	1	2	1	2	1	1		8.15	166.097	1	0.1	2	8.5	1
188	2021-03-22	2022-10-05	579	562		562	2	2	2	1	2	2	2	2	2	2	2	2	0	0	0	2	2	2		4.53	92.3214	1	0.01	2	0.42	2
189	2021-03-28	2022-11-02	607	584		584	4	2	4	2	1	1	1	2	1	2	1	2	1	2	2	2	2	1		28.5	580.83	1	18.9	1	0.6	2
190	2021-06-03	2022-10-05	581	489		489	4	2	3	2	1	2	1	1	1	2	1	2	0	0	0	2	2	2		6.57	133.897	1	0.03	2	0.74	2
191	2021-09-15	2022-10-05	464	403		385	3	2	1	2	1	2	2	2	2	2	2	1	0	0	0	3	2	2	2	6.19	126.152	1	13.3	1	0.24	2
192	2021-11-15	2022-10-05	539	518	383	324	3	2	2	2	1	2	2	2	1	1	1	1	0	0	0	3	1	1	1	15.88	323.634	1	14	1	0.12	2
193	2021-12-10	2022-10-05	581	550	322	299	4	1	3	2	1	2	2	2	2	2	1	2	0	0	0	3	2	2	2	35.5	723.49	1	20.7	1	0.5	2
194	2021-12-11	2022-11-02	347	326	297	326	2	2	4	2	1	2	2	2	1	2	2	2	1	1	2	2	1	1		23.8	485.044	1	14.7	1	0.2	2
195	2021-12-15	2022-11-02	607	586		322	4	2	4	2	1	1	1	2	2	2	1	2	1	1	1	3	1	1	1	4.7	95.786	1	14.9	1	0.3	2
196	2021-10-10	2022-11-02	388			388	3	2	2	2	1	2	2	2	1	2	2	1	0	0	0	1	2			36.2	737.756	1	1.5	1	0.3	2
197	2021-08-18	2022-11-02	510	441		441	3	1	4	2	1	2	1	1	2	2	2	2	0	0	0	2	2	2		16.2	330.156	1	9.9	1	0.45	2
198	2021-05-25	2022-11-02	546	526		526	3	2	2	2	1	2	2	1	1	2	2	1	0	0	0	2	1	1		31.2	635.856	1	21.5	1	0.22	2
199	2021-07-14	2022-11-02	507	476		476	3	2	4	1	1	1	2	2	2	2	2	2	0	0	0	2	1	1		0.06	1.2228	2	0.01	2	0.4	2
200	2021-08-08	2022-11-02	475	451		451	3	1	2	2	1	1	2	2	2	2	2	2	0	0	0	2	1	1		24.6	501.348	1	13.4	1	0.01	2
201	2021-03-30	2022-11-02	597	582		582	3	1	4	2	1	2	1	2	2	2	2	2	0	0	0	2	2	2		30.9	629.742	1	0.19	2	0.4	2
202	2021-03-21	2022-11-02	606	591		591	3	1	3	1	1	2	2	1	2	2	2	2	1	2	1	2	1	1		6.5	132.47	1	9	1	0.27	2
203	2021-07-05	2022-10-30	503	482		482	4	1	3	2	2	2	2	2	2	2	2	2	0	0	0	2	1	1		8.7	177.306	1	5.69	1	2.39	1
204	2021-11-05	2022-11-02	393	362	299	362	3	2	3	1	1	2	1	2	2	2	2	2	1	1	1	2	1	1		4.6	93.748	1	8.1	1	0.7	2
205	2021-03-10	2022-11-02	630	602		602	4	2	2	2	1	2	1	2	1	2	2	2	1	2	1	2	1	1		28.7	584.906	1	8.4	1	0.6	2
206	2021-03-30	2022-10-30	594	579		579	3	2	3	2	1	1	2	1	2	2	2	2	1	2	1	2	2	2		17.1	348.498	1	0.26	2	0.33	2
207	2022-03-03	2022-10-30	267	241		241	2	2	2	1	2	2	2	2	2	2	2	2	1	1	1	2	2	2		16.3	332.194	1	0.16	2	0.35	2
208	2021-10-08	2022-10-30	448	387		387	3	2	3	2	2	2	2	2	2	2	2	2	1	2	1	2	2	2		22.8	464.664	1	0.26	2	0.44	2
209	2021-09-05	2022-10-30	449	420		420	2	1	3	1	1	1	2	2	2	2	2	2	0	0	0	2	2	2		32.1	654.198	1	14.94	1	0.38	2
210	2021-07-17	2022-10-30	492	470		470	4	2	4	2	1	1	1	2	2	2	1	2	2	1	1	2	1	1		30.2	615.476	1	10.3	1	0.48	2
211	2022-08-22	2022-10-30	508	69		69	3	2	4	2	1	2	2	2	2	2	2	1	1	1	1	2	2	2		4.29	87.4302	1	3.14	1	0.37	2
212	2022-08-08	2022-10-30	512	83		83	3	2	3	2	1	2	2	2	2	2	2	1	0	0	0	2	2	1		14.1	287.358	1	0.07	2	0.35	2
213	2021-07-07	2022-10-30	542	480		480	3	2	4	2	1	1	1	1	1	2	1	2	2	1	1	2	1	1		33.79	688.64	1	20.8	1	0.04	2
214	2021-03-26	2022-10-30	604	583		583	3	2	2	2	1	1	1	2	2	2	1	1	0	0	0	2	2	2		29.8	607.324	1	7	1	0.73	2
215	2021-06-16	2022-10-30	525	501		501	4	2	4	2	1	2	2	2	2	2	2	1	0	0	0	2	1	1		1.69	34.4422	1	11.5	1	0.02	2
216	2021-04-20	2022-10-30	600	558		558	3	1	3	1	1	1	1	2	2	2	2	2	2	2	1	2	2	2		15.7	319.966	1	9.5	1	0.03	2
217	2021-08-28	2022-10-30	451	428		428	3	1	3	1	1	1	1	2	2	2	2	2	0	0	0	2	1	1		21.8	444.284	1	0.01	2	0.3	2
218	2021-10-06	2022-10-30	82	389		389	2	2	2	2	2	2	2	2	2	2	2	2	0	0	0	2	1	2		30.06	612.623	1
219	2021-05-05	2022-10-30	604	543		543	4	1	3	1	2	2	2	2	2	2	2	2	1	1	1	2	5	5		30.68	625.258	1	11.3	1	0.22	2
220	2021-08-12	2022-10-30	444			444	4	2	4	2	1	1	1	2	2	2	2	2	0	0	0	1	1			21.8	444.284	1	11.2	1	1.32	1
221	2021-05-26	2022-10-30	543	522		522	2	2	2	2	2	2	2	2	2	2	2	2	1	1	1	2	1	1		31.05	632.799	1	15.7	1	0.25	2
222	2021-12-05	2022-10-30	558	523		329	4	1	3	2	1	1	1	1	2	2	1	2	1	1	1	3	5	5	2	35.6	725.528	1	28.7	1	0.24	2
223	2022-05-05	2022-10-30	363	333	308	178	2	2	2	2	2	2	2	2	2	2	2	2	2	1	1	3	1	1	1	31.6	644.008	1	5.2	1	0.27	2
224	2021-03-01	2022-10-30	333	608	157	608	2	2	2	2	2	2	2	2	2	2	2	2	0	0	0	2	1	1		20.5	417.79	1	2.25	1	0.36	2
225	2021-06-07	2022-10-30	269	510		510	2	1	2	1	2	2	2	2	2	2	2	2	0	0	0	2	1	1		29.3	597.134	1	12.7	1	0.33	2
226	2021-10-25	2022-10-30	605	568		370	3	2	4	1	1	2	2	2	2	2	2	1	0	0	0	3	2	2	2	12.4	252.712	1	0.01	2	0.22	2
227	2021-05-15	2022-10-30	563	533	349	533	4	1	3	2	1	2	1	1	2	2	2	2	0	0	0	2	2	2		31.8	648.084	1	23.2	1	0.25	2
228	2022-01-01	2022-10-30	636	605		302	4	1	3	2	1	1	1	2	2	2	2	2	0	0	0	3	1	2	2	35.9	731.642	1	1.04	1	0.19	2
229	2021-07-01	2022-10-30	666	486	281	486	2	2	3	2	2	2	2	2	2	2	2	2	0	0	0	2	1	1		29.1	593.058	1	15.4	1	0.27	2
230	2021-01-01	2022-10-30	667			667	4	2	4	2	1	1	1	1	2	2	2	1	0	0	0	1	5			32.2	656.236	1	0.01	2	0.95	2
231	2021-05-07	2022-10-30	577	541		541	3	1	3	1	1	2	2	1	2	2	2	2	1	1	1	2	2	2		30.06	612.623	1	21.8	1	0.35	2
232	2021-05-29	2022-10-30	543	519		519	3	2	4	1	1	1	1	2	2	2	2	2	1	1	1	2	2	2		16.8	342.384	1	1.96	1	0.34	2
233	2022-03-06	2022-10-30	577	494		238	3	1	3	1	1	1	1	2	2	2	2	2	1	1	2	3	2	2	2	26.2	533.956	1	10.9	1	0.3	2
234	2021-05-29	2022-11-02	546	522	217	522	3	1	3	2	1	1	2	2	2	2	1	2	1	1	1	2	1	1		4.57	93.1366	1	9.87	1	1.15	1
235	2021-08-08	2022-10-30	480	448		448	2	2	4	2	2	2	2	2	2	2	2	2	0	0	0	2	5	2		32.6	664.388	1	23.1	1	0.44	2
236	2021-08-08	2022-10-30	630	448		448	2	2	2	2	2	2	2	2	2	2	2	2	0	0	0	2	6	5		8.5	173.23	1	0.12	2	0.01	2
237	2021-02-01	2022-10-30	636			636	4	2	4	2	1	1	1	1	2	2	1	2	0	0	0	1	1			31.9	650.122	1	13.7	1	0.5	2
238	2021-12-05	2022-10-30	358	329		329	2	2	2	2	2	2	2	2	2	2	2	2	1	2	1	2	1	1		13.2	269.016	1	12.7	1	0.2	2
239	2021-09-09	2022-10-30	448	416		416	3	2	3	2	2	2	2	2	2	2	2	2	0	0	0	2	1	1		21.3	434.094	1	12.7	1	0.2	2
240	2021-07-27	2022-10-30	482	460		460	3	2	4	2	1	2	1	2	2	2	2	2	1	1	1	2	2	1		8.22	167.524	1	0.17	2	0.37	2
241	2021-08-09	2022-11-02	489	450		450	4	1	3	2	1	1	1	2	2	2	2	2	1	1	1	2	5	5		35.6	725.528	1	8.5	1	0.5	2
242	2021-07-27	2022-10-30	482	460		460	3	1	3	2	1	1	1	1	2	2	2	1	1	1	1	2	2	2		35.7	727.566	1	6.37	1	0.97	2
243	2021-10-10	2022-10-30	448	416		385	2	1	2	1	2	2	2	2	2	2	2	2	0	0	0	3	2	2	2	7.6	154.888	1	2.57	1	0.15	2
244	2021-05-10	2022-10-30	604	538	364	538	3	2	4	2	1	1	1	2	2	2	1	2	0	0	0	2	2	1		22	448.36	1	0.01	2	0.24	2
245	2021-06-26	2022-10-30	512	491		491	2	2	1	2	1	2	2	2	2	2	2	1	2	1	1	2	1	1		30.5	621.59	1	17.32	1	0.65	2
246	2021-12-12	2022-10-30	322			322	2	1	1	2	1	1	2	2	2	2	2	2	0	0	0	1	2			20.7	421.866	1	0.24	2	0.43	2
247	2022-01-05	2022-10-30	575	550		298	3	2	1	1	1	1	1	2	2	2	2	1	2	1	1	3	6	6	2	28.1	572.678	1	3.7	1	0.35	2
248	2021-04-04	2022-10-30	634	574	277	574	2	1	2	2	2	2	2	2	2	2	2	2	1	1	1	2	2	2		18.2	370.916	1	14.2	1	0.29	2
249	2021-07-05	2022-11-02	514	485		485	4	1	2	2	1	2	2	1	2	2	1	2	0	0	0	2	1	2		22.5	458.55	1	9.3	1	0.34	2
250	2021-08-24	2022-10-30	470	432		432	3	1	3	2	1	2	2	2	2	2	2	1	1	2	1	2	2	2		33.3	678.654	1	6.1	1	0.36	2
251	2021-11-24	2022-10-30	566	545		340	4	1	2	1	1	1	2	2	2	2	2	2	0	0	0	3	1	1	1	28.4	578.792	1	26.3	1	0.23	2
252	2021-11-08	2022-10-30			300	356	2	2	2	2	2	2	2	2	2	2	2	2	0	0	0	2	1	1		1.9	38.722	1	0	2	0.4	2
253	2021-07-18	2022-10-30	490	469		469	2	2	4	2	2	2	2	2	2	2	2	2	0	0	0	2	1	1		26.5	540.07	1	3.5	1	0.51	2
254	2021-07-08	2022-10-30	500	479		479	2	2	2	2	1	2	2	2	2	2	2	1	2	1	2	2	1	1		8.8	179.344	1	11.8	1	0.35	2
255	2021-10-20	2022-10-30	472	375		375	2	2	1	2	1	2	2	2	2	1	2	2	4	1	1	2	2	2		31.3	637.894	1	15.4	1	0.7	2
256	2022-09-30	2022-10-30	544	502		30	2	1	4	2	2	2	2	2	2	2	2	2	2	1	2	3	2	2	2	35.7	727.566	1	13.9	1	0.4	2
257	2021-10-18	2022-10-30	394	377	39	377	2	2	2	2	2	2	2	2	2	2	2	2	1	2	2	2	2	2		35.4	721.452	1	9.6	1	0.6	2
258	2022-01-15	2022-10-30	505	460		288	2	2	3	1	2	2	2	2	2	2	2	2	1	1	1	3	2	2	2	13.1	266.978	1	0.31	2	0.37	2
259	2021-06-22	2022-10-30	530	495	297	495	2	1	4	1	2	2	2	2	2	2	2	2	0	0	0	2	2	2		18.5	377.03	1	0.01	2	0.21	2
260	2022-07-28	2022-10-30	112	94		94	1	1	2	1	2	2	2	2	2	2	2	2	2	2	2	2	2	2		31.2	635.856	1	16	1	0.27	2
261	2022-02-09	2022-10-30	566	545		263	2	2	3	2	2	2	2	2	2	2	2	2	1	1	1	3	1	1	2				6.3	1	0.52	2
262	2021-08-19	2022-10-30	483	437	272	437	2	2	3	2	2	2	2	2	2	2	2	2	1	2	2	2	2	2		8.9	181.382	1	13.6	1	0.4	2
263	2021-12-02	2022-10-30	306			332	2	2	2	1	2	2	2	2	2	2	2	2	1	2	2	2	2	2		13.1	266.978	1
264	2021-03-03	2022-10-30	636	606		606	3	2	3	2	2	2	2	2	2	2	2	2	1	1	2	2	2	2		35.7	727.566	1
265	2021-06-21	2022-10-30	528	496		496	2	1	2	2	2	2	2	2	2	2	2	2	0	0	0	2	2	2		1.97	40.1486	1
266	2021-04-07	2022-10-30	450	571		571	2	2	3	2	2	2	2	2	2	2	2	2	0	0	0	2	1	1		26.5	540.07	1
267	2021-06-20	2022-10-30	631	497		497	3	2	3	2	2	2	2	2	2	2	2	2	1	2	1	2	1	1		8.8	179.344	1

## Sheet: Coding
Coding
Coding_number		Sample number
Date_of_last_vaccine_dose		Date
Antibodies_test_date		Date
Duration_first_dose		Days
Duration_second_dose		Days
Duration_thrid_dose		Days
Duration_Last_dose		Days
Age	1	0-20 years
	2	21-40 yeats
	3	41-60 years
	4	above 60 years
Gender	1	male
	2	female
BMI	1	Underweight <18.5
	2	Normal 18.5-24.9
	3	Overweight 25-29.9
	4	Obese ≥30
Smoking	1	yes
	2	no
Chronic_diseases	1	yes
	2	no
DM	1	yes
HTN	2	no
Thyroid
Cardiac
Asthma
Hyperlipidemia
others (cancer, COPD, kidney diseases, BPH, GIT diseases, arthritise, etc)
COVID-19_Infections	0	no
	1	once
	2	twice
	3	three
	4	four or more
Timing_of_last_infections	0	no infection
	1	after vaccination
	2	before vaccination
COVID-19_PCR_Confirmation	1	yes
	2	no
	0	none
Nomber_Vaccine_doses	1	one
	2	two
	3	three
	4	four
First_dose	1	Sinopharm
Second_dose	2	Pfizer
Thrid_dose	3	Johnson & Johnson
	4	Moderna
	5	Astrazeneca
	6	Sputnik
	0	third not received
AntiS_IgG_titer	Number	raw data
AntiS_IgG_BAU	Number	converted to BAU/mL
AntiS_IgG_results	1	positive
	2	negative
AntiN_IgG_titer	Number	U/mL
AntiN_IgG_results	1	positive
	2	negative
AntiN_IgM_titer	Number	U/mL
AntiN_IgM_results	1	positive
	2	negative
